# Supplementary material for: TRIM21 Exacerbates Ischemic Brain Injury by Promoting Astrocyte-Mediated Neuroinflammation via K63-Linked Ubiquitination of MDA5
Source: Research (Wash D C). 2026 Mar 17;9:1200. doi: 10.34133/research.1200 (PMC12992933; doi:10.34133/research.1200)
Supplement: Supplementary 1 — Graphical Abstract Figs. S1 to S7 Table S1 [file research.1200.f1.zip]

Archive with 10 entries (10 files):
- Supplementary Table 1.docx
- updated-Supplementary Fig. 1.tif
- updated-Supplementary Fig. 2.tif
- updated-Supplementary Fig. 3.tif
- updated-Supplementary Fig. 4.tif
- updated-Supplementary Fig. 5.tif
- updated-Supplementary Fig. 6.tif
- updated-Supplementary Fig. 7.tiff
- Graphical abstract.tiff
- Supplementary Material Figure Caption.docx
